# Supplementary material for: Harnessing extracellular vesicles for ischemic stroke management
Source: Regen Biomater. 2026 Mar 5;13:rbag038. doi: 10.1093/rb/rbag038 (PMC13082904; doi:10.1093/rb/rbag038)
Supplement: rbag038_Supplementary_Data [file rbag038_supplementary_data.zip]

Archive with 3 entries (3 files):
- 14-Mar-2026_100317_Supplementary_File.docx
- Supplementary_File.docx
- 13-Mar-2026_125319_Supplementary_File.docx
